# Supplementary material for: Perioperative Care in Colorectal Cancer Surgery before a Structured Implementation Program of the ERAS Protocol in a Regional Network. The Piemonte EASY-NET Project
Source: Healthcare (Basel). 2021 Dec 31;10(1):72. doi: 10.3390/healthcare10010072 (PMC8775376; doi:10.3390/healthcare10010072)
Supplement: Supplementary file 1 [file healthcare-10-00072-s001.zip]

Archive with 1 entries (1 files):
- healthcare-1463350-supplementary.pdf
